# Supplementary material for: Urea level is an independent predictor of mortality in patients with severe aortic valve stenosis
Source: PLoS One. 2020 Mar 11;15(3):e0230002. doi: 10.1371/journal.pone.0230002 (PMC7065786; doi:10.1371/journal.pone.0230002)
Supplement: S1 Data — (XLSX) [file pone.0230002.s001.xlsx]

## Sheet: Severe AS
PT_ID	AS	AS_severety	Gender	Death_Days	All_Cause_Mort	Cardiac_Death_Dan	VAR00007	Death_3_cat	cardiac_death	age	BMI	cva	CHF	hospitalization_for_CHF	NYHA	NYHA_CAT	syncope	HTN	DM	RF	smoker	Lipidemia	AF	PACEMAKER	CAD	CAD_cat	Myocardial_Infraction	CABG	PTCA	Nitrates_3_months	ALDOSPIRONE_3_months	ACEI_3_months	ARB_3_months	BB_3_months	Carved_3_months	CCB_3_months	Statines_3_months	aspirin_3_months	Digoxin_3_months	FUSID_3M	Nitrates_1_2_years	ALDOSPIRONE_1_2_years	ACEI_1_2_years	ARB_1_2_years	BB_1_2_years	Carved_1_2_years	CCB_1_2_years	Statines_1_2_years	Digoxin_1_2_years
4	1	3	1	1905	0	0	0	-2	-2	69.87	33.2	0	0	0	2	1	0	1	0	0	0	0	0	0	0	0	0	0	0	0	0	1	0	0	0	0	0	0	0	0	0	0	0	0	1	0	0	1	0
5	1	3	1	91	1	1	1	1	1	90.1574	#NULL!	0	0	0	3	2	0	1	0	1	0	0	0	0	3	1	0	1	1	0	0	1	0	0	0	0	1	1	0	1	0	0	0	0	0	0	0	0	0
6	1	3	2	779	1	1	1	1	1	82.6831	#NULL!	0	1	1	3	2	0	0	0	1	0	0	1	0	1	1	1	0	0	0	0	0	0	1	0	0	0	0	1	1	0	0	0	0	1	0	0	0	1
7	1	3	2	1902	0	0	0	-2	-2	74.8802	25.4	0	0	0	2	1	0	1	1	0	0	1	0	0	0	0	0	0	0	0	0	0	1	1	0	0	1	1	0	0	0	0	0	0	1	0	0	1	0
8	1	3	1	53	1	1	1	1	1	85.1855	#NULL!	1	0	0	3	2	0	1	1	1	0	1	1	1	2	1	0	0	1	0	0	1	0	1	0	1	1	1	0	0	0	0	0	0	0	0	0	0	0
9	1	3	1	8	1	1	1	1	1	84.1916	27.4	1	1	1	3	2	0	1	0	0	0	0	0	0	1	1	0	0	1	0	0	1	0	0	0	1	0	0	0	1	0	0	0	0	0	0	0	0	0
11	1	3	1	1523	1	0	0	-2	-2	94.705	#NULL!	0	0	0	2	1	0	1	0	0	0	1	0	0	0	0	0	0	0	0	0	1	0	0	0	0	1	0	0	0	0	0	0	0	0	0	0	0	0
13	1	3	2	1500	1	0	0	-2	-2	91.9671	30.3	0	1	1	3	2	0	0	0	1	0	0	0	0	0	0	1	0	0	0	0	0	0	0	0	1	1	1	0	1	0	0	1	0	0	0	0	1	0
14	1	3	2	1870	0	0	0	-2	-2	84.9665	25.3	1	0	0	3	2	1	0	0	1	0	0	0	0	0	0	0	0	0	0	0	0	0	1	0	0	1	1	0	0	0	0	0	0	1	0	0	1	0
16	1	3	2	1868	0	0	0	-2	-2	92.2491	25.4	0	0	0	2	1	0	1	0	0	0	0	0	0	0	0	0	0	0	1	0	1	0	0	0	1	0	0	0	0	0	0	0	0	0	0	0	0	0
17	1	3	2	1868	0	0	0	-2	-2	76.9719	33.8	0	0	0	2	1	0	0	1	0	0	1	0	0	0	0	0	0	0	0	0	1	0	1	0	0	1	0	0	0	0	0	0	0	0	0	0	0	0
19	1	3	2	331	1	1	1	1	-2	88.6188	#NULL!	0	0	0	3	2	0	0	0	1	0	0	0	0	0	0	0	0	0	0	0	0	0	1	0	0	0	0	1	0	0	0	0	0	0	0	0	0	0
21	1	3	2	460	1	1	1	1	1	86.9925	22.9	0	1	1	3	2	0	0	0	0	0	1	1	0	3	1	0	1	0	0	1	0	1	0	0	0	0	0	0	0	0	0	0	0	0	0	0	0	0
23	1	3	2	769	1	0	0	-2	-2	74.7953	#NULL!	0	0	0	3	2	0	1	1	0	0	1	0	0	3	1	0	1	0	0	0	1	0	1	0	1	1	0	0	0	0	0	0	0	0	0	0	0	0
24	1	3	2	1855	0	0	0	-2	-2	79.9233	#NULL!	0	1	1	3	2	0	1	1	1	0	1	0	0	0	0	0	0	0	0	0	0	1	1	0	1	1	0	0	1	0	0	0	0	0	0	0	0	0
26	1	3	2	17	1	1	1	1	1	70.0287	36.3	1	0	0	2	1	0	1	1	1	0	1	0	0	3	1	1	0	1	0	0	1	0	1	0	1	1	0	1	0	0	0	0	0	0	0	0	0	0
29	1	3	1	185	1	0	0	0	0	94.6311	#NULL!	1	1	1	4	2	0	1	0	1	0	1	0	0	0	0	0	0	0	0	0	0	0	1	0	1	0	0	0	1	0	0	0	0	0	0	0	0	0
31	1	3	1	1120	1	0	0	0	-2	77.8015	23.4	0	0	0	2	1	0	1	1	0	0	1	1	0	0	0	0	0	0	0	0	0	0	0	0	1	0	0	1	0	0	0	1	0	1	0	0	0	0
33	1	3	1	1840	0	0	0	-2	-2	65.6153	26.4	0	0	0	1	1	0	1	1	0	0	1	0	0	0	0	0	0	0	0	0	1	0	0	0	0	1	1	0	0	0	0	1	0	0	0	0	1	0
34	1	3	1	1840	0	0	0	-2	-2	60.3997	39.8	0	1	1	3	2	0	1	0	0	0	0	1	0	1	1	0	0	0	1	1	1	0	1	0	1	1	0	0	1	0	0	0	0	0	0	0	0	0
35	1	3	1	324	1	1	1	1	-2	80.7529	#NULL!	0	1	1	4	2	0	0	1	0	1	1	1	0	3	1	1	1	0	0	0	0	1	1	0	0	1	0	1	1	0	0	0	0	0	0	0	0	0
36	1	3	1	1835	0	0	0	-2	-2	75.2553	26.2	0	0	0	2	1	0	1	0	0	0	1	1	0	2	1	0	0	0	0	0	1	0	1	0	0	0	1	1	0	0	0	0	0	0	0	0	0	0
37	1	3	2	1827	0	0	0	0	-2	64.9035	24.2	0	0	0	2	1	0	1	1	0	1	1	0	0	0	0	0	0	0	0	0	1	0	0	0	0	0	1	0	0	0	0	0	0	0	0	0	0	0
38	1	3	2	1617	1	1	1	1	-2	81.6126	21.2	1	1	1	3	2	0	1	0	0	0	1	1	0	1	1	1	0	1	0	1	0	1	1	0	0	0	0	0	0	0	0	0	0	0	0	0	0	0
40	1	3	1	903	1	0	0	0	0	72.1123	#NULL!	0	0	0	2	1	0	0	1	0	1	0	0	0	0	0	0	0	0	0	0	0	0	0	0	0	0	0	0	0	0	0	0	0	0	0	0	0	0
43	1	3	2	1484	1	1	0	1	-2	90.2286	20.2	0	1	1	3	2	0	1	0	0	0	1	0	0	0	0	0	0	0	0	0	1	0	1	0	0	0	0	0	0	0	0	0	0	0	0	0	0	0
45	1	3	2	1813	0	0	0	-2	-2	70.7242	42.9	0	1	0	3	2	0	1	0	0	0	1	1	0	2	1	0	0	0	0	0	0	1	1	0	0	1	0	1	1	0	0	0	1	1	0	0	1	0
46	1	3	1	76	1	1	1	1	1	78.8008	29.7	0	1	1	3	2	0	1	1	0	1	1	1	0	3	1	1	1	0	0	0	1	0	1	0	1	0	1	0	0	0	0	0	0	0	0	0	0	0
47	1	3	2	421	1	1	1	1	-2	83.1239	24.5	0	1	1	4	2	0	1	0	0	0	1	0	0	0	0	0	0	0	0	0	0	0	1	0	1	0	0	0	0	0	0	0	0	0	0	0	0	0
48	1	3	1	1074	1	1	0	1	-2	80.23	25	0	0	0	2	1	0	1	1	0	0	1	0	0	3	1	0	0	1	0	0	1	0	1	0	0	1	1	0	0	0	0	1	0	1	0	0	1	0
49	1	3	1	1806	0	0	0	-2	-2	48.5804	38	0	0	0	2	1	0	1	1	0	0	0	0	0	2	1	0	0	0	0	0	1	0	1	0	0	1	1	0	0	0	0	1	0	1	0	0	1	0
51	1	3	1	1806	0	0	0	-2	-2	81.1417	26.4	0	0	0	2	1	0	1	0	1	0	0	0	0	1	1	0	0	1	0	0	0	0	1	0	1	1	1	0	0	0	0	1	0	1	0	0	1	0
52	1	3	1	1806	0	0	0	-2	-2	80.4079	#NULL!	0	0	0	2	1	0	1	0	1	0	1	0	0	0	0	0	0	1	1	0	0	1	1	0	0	1	0	0	0	0	0	0	0	0	0	0	0	0
53	1	3	2	1800	0	0	0	-2	-2	84.5804	#NULL!	0	0	0	3	2	0	1	1	0	0	0	0	0	1	1	0	0	0	0	0	1	0	1	0	0	1	1	0	1	0	0	0	0	1	0	0	1	0
54	1	3	1	282	1	1	1	1	1	80.3368	26.8	0	0	0	3	2	0	1	1	0	0	1	0	0	3	1	0	1	1	0	0	0	0	1	0	0	1	1	0	0	0	0	0	0	0	0	0	0	0
55	1	3	2	1801	0	0	0	-2	-2	80.1561	24.6	0	0	0	3	2	0	1	1	0	0	1	0	0	0	0	0	0	0	0	0	0	0	1	0	0	1	1	0	0	0	0	1	0	1	0	0	1	0
56	1	3	2	784	1	0	0	0	0	73.7796	#NULL!	0	0	0	2	1	0	1	0	0	0	0	1	0	0	0	0	0	0	0	0	1	0	1	0	0	1	0	1	0	0	0	1	0	1	0	0	1	1
57	1	3	1	824	1	1	1	1	-2	62.4422	29	0	0	0	2	1	0	0	0	1	1	0	0	0	2	1	1	0	0	0	0	1	0	1	0	0	1	0	0	0	0	0	0	0	0	0	0	0	0
58	1	3	1	1410	1	0	0	0	-2	78.9049	#NULL!	0	0	0	2	1	0	1	0	0	1	1	1	0	3	1	0	0	0	1	0	0	0	1	0	1	0	0	0	0	0	0	1	0	0	0	1	1	0
59	1	3	2	991	1	1	1	1	0	91.0609	#NULL!	0	1	1	3	2	0	1	1	0	0	1	0	0	3	1	0	0	0	1	0	0	0	1	0	0	0	1	0	1	1	0	1	0	1	0	0	1	0
62	1	3	1	68	1	1	1	1	-2	81.2156	#NULL!	0	0	0	2	1	0	1	0	0	0	1	0	0	3	1	0	0	0	0	0	1	0	0	0	1	1	1	0	0	0	0	0	0	0	0	0	0	0
63	1	3	2	1784	0	0	0	-2	-2	86.2012	#NULL!	0	1	1	4	2	0	1	0	0	0	1	0	0	1	1	0	0	0	0	0	0	0	1	0	1	1	1	0	1	0	0	0	1	1	0	1	1	0
65	1	3	2	1778	0	0	0	-2	-2	49.6865	24.7	0	0	0	2	1	1	0	0	0	0	0	0	0	0	0	0	0	0	0	0	0	0	0	0	0	0	0	0	0	0	0	0	0	0	0	0	0	0
66	1	3	2	1770	0	0	0	-2	-2	78.0698	30.5	0	0	0	3	2	0	1	1	0	0	1	0	0	0	0	0	0	0	0	0	0	1	0	0	0	1	1	0	1	0	0	0	1	0	0	0	1	0
67	1	3	1	1770	0	0	0	-2	-2	73.6345	27.7	0	0	0	2	1	0	1	1	0	1	1	0	0	1	1	1	1	0	0	0	1	0	1	0	0	1	0	0	0	0	0	0	0	0	0	0	1	0
71	1	3	1	65	1	0	0	0	0	74.1492	25	0	0	0	2	1	0	1	0	0	0	1	0	0	1	1	0	0	0	0	0	1	1	1	0	0	1	1	1	0	0	0	0	0	0	0	0	0	0
72	1	3	2	1770	0	0	0	-2	-2	85.7604	23.1	0	1	1	3	2	0	1	0	0	0	1	0	0	0	0	0	0	0	0	0	0	0	1	0	0	1	1	0	1	0	0	0	0	1	0	0	1	0
75	1	3	1	1707	0	0	0	-2	-2	89.128	#NULL!	0	1	0	3	2	0	1	0	0	0	1	0	0	1	1	0	0	1	0	0	0	0	1	0	0	1	1	0	0	0	0	0	0	1	0	0	1	0
76	1	3	2	535	1	1	1	1	-2	86.412	37.5	0	1	0	3	2	0	1	0	0	0	1	1	0	0	0	0	0	0	0	0	1	0	1	0	0	1	0	0	0	0	0	0	0	0	0	0	0	0
77	1	3	1	1693	0	0	0	-2	-2	84.1999	#NULL!	0	0	0	2	1	0	1	0	0	1	1	0	0	3	1	1	1	0	1	0	0	0	1	0	0	1	1	0	0	0	0	0	0	1	0	0	1	0
80	1	3	1	1687	0	0	0	-2	-2	79.4689	36.1	0	1	0	2	1	0	1	1	1	0	0	0	0	3	1	0	0	0	0	0	1	0	1	0	1	1	1	0	1	0	0	1	0	0	0	0	0	0
83	1	3	2	1686	0	0	0	-2	-2	76.4709	36.8	0	1	1	4	2	0	1	0	0	0	1	1	0	0	0	0	0	0	0	0	0	0	1	0	1	1	1	0	1	0	0	1	0	1	0	0	1	0
84	1	3	1	1208	1	0	0	0	-2	79.5346	#NULL!	0	0	0	2	1	1	1	0	0	0	1	0	0	1	1	0	0	1	1	0	1	0	0	0	0	1	1	0	0	0	0	1	0	0	0	0	1	0
85	1	3	1	1679	0	0	0	-2	-2	65.8508	30	0	0	0	2	1	0	1	1	1	0	0	0	0	1	1	0	0	0	0	0	1	0	0	0	1	1	1	0	0	0	0	0	0	0	0	0	0	0
86	1	3	2	998	1	0	0	0	-2	91.4004	25.2	0	1	1	3	2	0	1	0	1	0	0	0	0	2	1	0	0	1	1	0	1	0	0	0	1	1	1	0	0	1	0	0	0	0	0	1	0	0
89	1	3	2	384	1	0	0	0	0	86.5079	#NULL!	0	1	0	4	2	0	1	0	0	0	1	0	0	0	0	0	0	0	1	0	0	1	1	0	1	1	1	0	0	0	0	0	0	1	0	0	0	0
90	1	3	2	1651	0	0	0	-2	-2	77.1992	28.7	0	0	0	1	1	0	1	0	0	0	1	0	0	0	0	0	0	0	0	0	1	0	0	0	0	1	0	0	0	0	0	1	0	0	0	0	1	0
91	1	3	2	1247	1	0	0	0	-2	75.5674	30.7	0	1	1	3	2	0	0	1	0	0	1	0	0	0	0	0	0	0	0	0	1	0	1	0	1	1	1	0	1	0	0	0	0	1	0	1	1	0
92	1	3	2	40	1	1	1	1	1	82.2697	#NULL!	0	1	0	3	2	0	1	0	0	0	0	0	0	1	1	0	0	0	0	1	0	0	0	0	0	0	0	1	0	0	0	0	0	0	0	0	0	0
94	1	3	2	1644	0	0	0	-2	-2	81.5852	26	0	0	0	2	1	1	1	1	0	0	1	0	1	0	0	0	0	0	0	0	1	0	0	0	0	1	1	0	0	0	0	1	0	0	0	0	1	1
95	1	3	2	295	1	1	1	1	1	77.6345	24.9	0	0	0	2	1	0	0	0	0	0	1	0	0	2	1	0	0	1	0	0	0	0	0	0	0	0	0	0	0	0	0	0	0	1	0	0	1	0
97	1	3	2	1639	0	0	0	-2	-2	49.4867	22.7	0	1	0	3	2	0	0	0	0	1	0	0	0	0	0	0	0	0	0	0	0	0	0	0	0	0	0	0	0	0	0	0	0	1	0	0	0	0
102	1	3	1	883	1	1	0	1	-2	77.525	#NULL!	0	1	0	3	2	0	0	0	0	1	0	1	0	0	0	0	0	0	0	0	0	0	0	0	0	0	0	0	0	0	0	1	0	0	0	0	0	0
103	1	3	2	1602	0	0	0	-2	-2	81.3142	32	0	0	0	2	1	0	1	1	0	0	1	0	0	2	1	0	0	0	0	0	0	1	1	0	1	0	1	0	0	0	0	0	1	1	0	1	0	0
104	1	3	2	1602	0	0	0	-2	-2	69.7002	#NULL!	0	0	0	2	1	0	1	0	0	0	1	0	0	0	0	0	0	0	0	0	0	0	0	0	1	1	0	0	0	0	0	0	1	1	0	1	1	0
109	1	3	2	1576	0	0	0	-2	-2	79.3347	26.6	0	0	0	2	1	0	1	0	0	0	1	0	0	0	0	0	0	0	0	0	1	0	1	0	1	1	0	0	0	0	0	1	0	1	0	1	0	0
110	1	3	2	991	1	1	1	1	-2	84.4463	39.2	0	1	0	3	2	0	1	0	1	0	1	1	0	1	1	0	0	1	0	0	1	0	1	0	0	0	1	0	1	0	0	1	0	1	0	0	1	0
111	1	3	2	1553	0	0	0	-2	-2	78.5106	27.7	0	1	1	3	2	0	1	1	0	0	1	0	0	3	1	0	1	1	0	0	1	0	1	0	1	1	1	0	1	0	0	1	0	1	0	1	1	0
115	1	3	2	745	1	1	1	1	-2	89.7604	20.7	0	1	1	3	2	0	1	1	0	0	1	0	0	1	1	0	0	0	0	0	1	0	1	0	1	1	1	0	1	0	0	0	0	1	0	1	0	0
121	1	3	2	1519	0	0	0	-2	-2	73.0103	28.3	0	1	1	3	2	0	1	1	0	0	1	0	0	0	0	0	0	0	0	0	0	1	1	0	1	1	1	0	1	0	0	0	0	1	0	1	0	0
125	1	3	1	35	1	1	1	1	1	66.9487	35.5	0	0	0	3	2	0	1	1	1	0	1	0	0	0	0	0	0	0	0	1	1	0	1	0	1	1	0	0	0	0	0	0	0	0	0	0	0	0
131	1	3	1	1499	0	0	0	-2	-2	62.9815	27.3	0	0	0	1	1	0	1	0	0	0	1	0	0	0	0	0	0	0	0	0	0	0	1	0	0	1	1	0	0	0	0	0	0	1	0	1	1	0
136	1	3	1	5	1	1	1	1	1	78.4504	27.3	0	0	0	3	2	0	1	0	0	0	0	1	0	0	0	0	0	0	0	0	0	0	1	0	1	0	0	0	0	0	0	0	0	0	0	0	0	0
140	1	3	2	1492	0	0	0	-2	-2	81.5962	25.4	0	0	0	2	1	0	0	0	0	0	1	0	0	3	1	0	1	0	0	0	0	0	1	0	0	1	1	0	0	0	0	0	0	1	0	0	1	0
143	1	3	2	52	1	1	1	1	1	88.1752	#NULL!	0	0	0	2	1	0	1	0	1	0	0	0	0	1	1	0	0	1	0	0	0	0	1	0	0	0	1	0	1	0	0	0	0	0	0	0	0	0
151	1	3	2	1469	0	0	0	-2	-2	77.024	26.7	0	1	1	3	2	0	1	0	0	0	1	0	0	0	0	0	0	0	0	0	1	1	1	0	1	1	0	0	0	0	0	0	1	1	0	1	1	0
154	1	3	2	7	1	1	1	1	1	85.4921	22.9	0	0	0	3	2	0	1	0	0	0	1	0	0	2	1	0	0	1	0	0	0	0	1	0	1	1	1	0	0	0	0	0	0	0	0	0	0	0
155	1	3	2	1462	0	0	0	-2	-2	86.0452	23.1	0	1	0	3	2	1	1	0	0	0	1	0	0	2	1	0	1	0	0	0	0	0	0	0	1	1	1	0	1	0	0	0	0	0	0	1	1	0
156	1	3	2	1462	0	0	0	-2	-2	84.6051	#NULL!	0	0	0	3	2	0	1	0	1	0	1	1	0	3	1	0	1	0	1	0	0	1	1	0	1	1	0	0	0	0	0	0	0	0	0	0	0	0
157	1	3	2	1458	0	0	0	-2	-2	85.5606	30	0	1	1	3	2	0	0	0	0	0	0	0	0	2	1	0	0	0	0	0	1	0	0	0	0	1	0	0	0	0	0	1	0	0	0	0	1	0
159	1	3	2	66	1	0	0	0	1	89.1143	#NULL!	0	1	1	4	2	0	1	0	0	0	0	1	0	0	0	0	0	0	0	1	1	0	0	0	0	0	1	0	1	0	0	0	0	0	0	0	0	0
163	1	3	1	71	1	1	1	1	1	84.6379	#NULL!	0	0	0	2	1	1	0	0	0	0	0	0	0	0	0	0	0	0	0	0	1	0	1	0	0	0	0	0	0	0	0	0	0	0	0	0	0	0
166	1	3	2	1063	1	0	0	0	-2	93.0212	18.5	0	1	1	3	2	0	1	0	0	0	1	0	0	3	1	0	0	1	0	0	1	0	0	0	0	1	1	0	1	0	0	0	0	0	0	0	0	0
168	1	3	2	1041	1	0	0	0	-2	88.2382	20.4	0	1	1	4	2	0	1	0	0	0	1	0	0	2	1	0	0	0	0	0	0	1	1	0	0	1	0	0	1	0	0	0	1	1	0	1	1	0
169	1	3	1	1406	0	0	0	-2	-2	80.909	25.5	0	1	0	3	2	0	1	1	0	0	1	1	0	3	1	1	1	0	0	1	1	0	1	0	0	1	1	0	1	0	0	0	0	0	0	0	0	0
170	1	3	1	690	1	0	0	0	-2	86.4093	31.9	0	0	0	1	1	0	1	1	0	0	1	0	0	0	0	0	0	0	0	0	1	0	0	0	0	1	1	0	0	0	0	1	0	0	0	0	1	0
171	1	3	2	1380	0	1	1	1	-2	80.3094	#NULL!	0	0	0	3	2	0	1	1	0	0	0	0	0	0	0	0	0	0	0	0	0	0	0	0	0	0	1	0	0	0	0	0	0	0	0	0	0	0
174	1	3	2	1267	1	0	0	0	-2	90.5626	#NULL!	0	0	0	3	2	0	1	1	0	0	1	0	0	3	1	0	1	0	0	0	1	0	1	0	0	1	1	0	0	0	0	0	1	0	1	1	1	0
178	1	3	2	1379	0	0	0	-2	-2	75.3101	32.2	0	1	1	3	2	0	1	1	0	1	1	1	0	1	1	0	0	0	0	0	0	0	1	0	1	1	0	0	0	0	0	0	0	0	0	0	0	0
180	1	3	2	8	1	1	1	1	1	88.345	28.6	0	1	0	3	2	0	1	0	0	0	1	0	0	0	0	0	0	0	0	0	1	0	1	0	0	1	0	0	0	0	0	0	0	0	0	0	0	0
181	1	3	2	331	1	1	1	1	0	84.334	24.6	0	0	0	2	1	0	1	0	0	0	0	1	0	0	0	0	0	0	0	0	1	0	1	0	1	0	0	1	0	0	0	0	0	0	0	0	0	0
182	1	3	2	1366	0	0	0	-2	-2	71.321	27.6	0	0	0	3	2	0	1	0	0	0	1	0	0	1	1	0	0	0	0	0	1	0	1	0	0	1	1	0	0	0	0	1	0	1	0	0	1	0
183	1	3	2	1366	0	0	0	-2	-2	79.3073	27.7	0	1	0	3	2	0	1	0	0	0	1	1	1	0	0	0	0	0	0	0	0	1	1	0	0	1	0	0	1	0	0	0	1	0	0	0	1	0
186	1	3	2	1365	0	0	0	-2	-2	80.0383	25	0	0	0	2	1	0	1	0	0	0	1	0	0	0	0	0	0	0	0	0	1	0	0	0	1	1	1	0	0	0	0	1	0	0	0	1	1	0
190	1	3	1	274	1	1	1	1	-2	82.2341	#NULL!	0	1	1	3	2	0	1	0	1	0	0	0	0	3	1	1	1	0	0	0	1	0	1	0	1	0	0	0	0	0	0	0	0	1	0	0	0	0
192	1	3	1	1358	0	0	0	-2	-2	79.4524	28.4	0	0	0	1	1	0	1	0	0	0	1	1	0	2	1	0	0	1	0	0	1	0	1	0	1	1	1	0	0	0	0	0	0	1	0	0	1	0
193	1	3	1	1352	0	0	0	-2	-2	73.4456	30.6	0	0	0	2	1	0	1	0	0	0	1	0	0	1	1	0	0	0	0	0	0	1	0	0	0	1	1	0	0	0	0	0	1	0	0	0	1	0
194	1	3	2	1352	0	0	0	-2	-2	84.7173	24.9	0	0	0	2	1	0	1	0	0	0	1	0	0	0	0	0	0	0	0	0	1	0	1	0	0	0	0	0	0	0	0	1	0	0	0	1	0	0
197	1	3	2	1344	0	0	0	-2	-2	40.1916	37.3	0	0	0	3	2	0	0	1	0	0	0	0	0	0	0	0	0	0	0	0	0	0	0	0	0	0	0	0	0	0	0	0	0	0	0	0	0	0
198	1	3	1	1344	0	0	0	-2	-2	75.5756	28.4	0	0	0	2	1	0	1	0	0	0	1	0	0	2	1	1	0	1	0	0	1	0	0	0	1	1	1	0	0	0	0	1	0	1	0	0	1	0
203	1	3	1	1338	0	0	0	-2	-2	76.46	#NULL!	0	0	0	2	1	0	0	1	0	0	1	1	0	2	1	1	0	1	0	0	1	0	0	0	1	1	1	0	0	0	0	1	0	0	0	1	1	0
212	1	3	1	911	1	0	0	0	-2	81.9493	31.1	0	0	0	3	2	0	1	1	1	0	1	0	0	0	0	0	0	0	0	0	1	0	0	0	1	1	0	0	0	0	0	0	0	1	0	0	1	0
214	1	3	2	1074	1	1	1	1	-2	82.3847	33.3	0	0	0	2	1	0	1	1	0	0	0	0	0	2	1	0	0	1	0	0	1	0	1	0	0	0	0	0	0	0	0	0	0	1	0	0	0	0
215	1	3	2	1336	0	0	0	-2	-2	74.4093	#NULL!	0	1	1	3	2	0	1	1	0	0	0	0	0	0	0	0	0	0	0	0	1	0	1	0	0	0	0	0	0	0	0	0	1	1	0	1	0	0
218	1	3	2	1330	0	0	0	-2	-2	86.8446	23.8	0	1	1	4	2	0	1	0	0	0	1	0	0	3	1	1	1	0	0	0	1	0	1	0	1	1	1	0	1	0	0	0	0	0	0	0	0	0
222	1	3	2	116	1	1	1	1	-2	87.603	27.4	0	1	1	4	2	0	1	0	0	0	0	1	0	0	0	0	0	0	0	1	0	1	1	0	0	0	0	1	1	0	0	0	0	0	0	0	0	0
224	1	3	1	1329	0	0	0	-2	-2	82.2368	30.9	0	1	1	4	2	0	1	0	0	0	1	1	1	1	1	0	1	1	1	1	0	1	1	0	0	1	1	0	1	0	0	0	1	1	0	0	1	0
240	1	3	1	1308	0	0	0	-2	-2	81.8207	23.5	0	0	0	2	1	0	0	0	0	1	0	0	0	0	0	0	0	0	0	0	1	0	1	0	0	0	0	0	1	0	0	1	0	1	0	0	1	0
244	1	3	2	1308	0	0	0	-2	-2	77.1389	22	0	1	1	3	2	0	1	0	0	0	0	0	0	0	0	0	0	0	0	0	0	0	1	0	0	0	1	0	0	0	0	0	0	1	0	0	0	0
249	1	3	1	1302	0	0	0	-2	-2	59.2745	24	0	0	0	2	1	1	1	0	0	1	0	0	0	0	0	0	0	0	0	0	0	0	0	0	0	1	0	0	0	0	0	1	0	1	0	1	1	0
252	1	3	2	565	1	1	1	1	-2	92.8542	#NULL!	0	1	0	3	2	0	1	0	0	0	0	1	1	0	0	0	0	0	1	0	1	0	1	0	0	0	0	0	1	0	0	1	0	0	0	0	0	0
264	1	3	2	1288	0	0	0	-2	-2	60.9829	34.6	0	0	0	2	1	0	1	0	0	0	1	0	0	0	0	0	0	0	0	0	0	1	0	0	1	1	1	0	0	0	0	0	1	0	0	1	1	0
270	1	3	2	1281	0	0	0	-2	-2	70.5791	25.4	0	0	0	2	1	0	0	0	0	0	1	0	0	0	0	0	0	0	0	0	0	0	0	0	0	1	0	0	0	0	0	0	0	0	0	0	1	0
271	1	3	1	1272	0	0	0	-2	-2	81.1034	36.3	0	0	0	3	2	0	1	1	0	0	1	1	0	3	1	0	1	0	0	0	1	0	0	0	1	1	1	0	1	0	0	1	0	0	0	0	1	0
273	1	3	1	1253	0	0	0	-2	-2	61.6564	23.5	0	0	0	3	2	0	0	1	0	1	1	0	0	0	0	0	0	0	0	0	1	0	1	0	0	1	1	0	0	0	0	1	0	1	0	0	1	0
275	1	3	2	1252	0	0	0	-2	-2	81.6591	26.9	0	0	0	3	2	0	0	0	0	0	1	0	0	0	0	0	0	0	0	0	0	0	1	0	0	1	0	0	0	0	0	0	0	1	0	0	1	0
277	1	3	2	52	1	1	1	1	1	67.6715	24.8	0	0	0	3	2	0	1	0	1	0	1	0	0	0	0	0	0	0	0	0	1	0	1	0	0	0	0	0	0	0	0	0	0	0	0	0	0	0
278	1	3	2	1245	0	0	0	-2	-2	65.4018	#NULL!	0	0	0	2	1	0	1	0	0	0	1	0	0	0	0	0	0	0	0	0	0	0	1	0	1	0	0	0	0	0	0	0	0	0	0	1	0	0
279	1	3	1	1211	0	0	0	-2	-2	76.3806	27.8	0	0	0	3	2	0	1	1	0	0	1	0	0	0	0	0	0	0	0	0	0	0	0	0	1	1	1	0	0	0	1	0	0	1	0	0	1	0
286	1	3	2	1196	0	0	0	-2	-2	82.152	#NULL!	0	0	0	1	1	0	1	0	0	0	1	0	0	0	0	0	0	0	0	0	0	1	1	0	1	1	0	0	0	0	0	0	1	1	0	1	1	0
288	1	3	1	1189	0	0	0	-2	-2	79.499	23.4	0	0	0	1	1	0	1	0	0	0	1	0	0	0	0	0	0	0	0	0	1	0	1	0	1	1	0	0	0	0	0	1	0	1	0	1	1	0
289	1	3	1	1140	0	0	0	-2	-2	88.9528	27	0	0	0	3	2	1	1	0	0	0	0	0	0	0	0	0	0	0	0	0	1	0	0	0	1	1	0	0	0	0	0	1	0	0	0	1	0	0
290	1	3	2	26	1	1	1	1	-2	83.3429	27.2	0	1	1	3	2	0	1	0	0	0	1	1	0	3	1	0	0	0	0	0	1	0	1	0	0	1	0	0	1	0	0	0	0	0	0	0	0	0
291	1	3	1	1121	0	0	0	-2	-2	85.5496	22.5	0	0	0	2	1	0	1	0	0	0	1	0	0	3	1	0	0	0	0	0	0	0	0	0	1	1	1	0	0	0	0	0	0	1	0	0	1	0
292	1	3	2	694	1	1	1	1	-2	84.4545	26.1	0	1	1	3	2	0	1	0	0	0	1	0	0	1	1	0	0	0	0	0	1	0	1	0	0	1	1	0	1	0	0	1	0	1	0	1	1	0
300	1	3	1	1112	0	0	0	-2	-2	88.9528	23	0	1	1	3	2	0	0	0	0	0	1	0	0	3	1	1	1	0	0	1	0	0	1	0	0	1	0	0	1	0	1	0	0	1	0	0	1	0
306	1	3	2	650	1	0	0	-2	-2	89.7823	#NULL!	0	1	1	2	1	0	1	1	1	0	0	0	0	0	0	0	0	0	0	0	1	0	1	0	0	1	0	0	1	0	0	1	0	1	0	0	1	0
308	1	3	2	1100	0	0	0	-2	-2	84.6188	23.8	0	0	0	2	1	0	1	0	0	0	0	0	0	0	0	0	0	0	1	0	1	1	0	0	1	1	0	1	1	1	0	0	1	0	0	1	0	0
309	1	3	1	1100	0	0	0	-2	-2	71.1814	27.1	0	0	0	1	1	0	0	1	0	1	1	0	0	2	1	0	0	1	0	0	1	0	0	0	0	1	1	0	0	0	0	1	0	0	0	0	1	0
311	1	3	2	1098	0	0	0	-2	-2	90.8172	#NULL!	0	0	0	2	1	0	1	0	0	0	1	1	0	0	0	0	0	0	0	0	1	0	0	0	1	1	0	1	0	0	0	1	0	0	0	1	1	0
312	1	3	2	1093	0	0	0	-2	-2	82.0945	29.1	0	0	0	3	2	0	1	0	0	0	1	0	0	0	0	0	0	0	0	0	0	1	1	0	1	1	1	0	0	0	0	0	1	0	1	0	0	0
313	1	3	1	1093	0	0	0	-2	-2	62.3135	29.7	0	1	0	3	2	0	1	1	0	0	1	0	0	3	1	0	0	0	0	0	1	0	1	0	1	1	0	0	0	0	0	1	0	1	0	0	1	0
315	1	3	2	1091	0	0	0	-2	-2	80.0986	32	0	0	0	2	1	0	1	0	0	0	1	0	0	0	0	0	0	0	0	0	1	0	1	0	0	1	0	0	0	0	0	1	0	1	0	0	1	0
316	1	3	2	1371	0	0	0	-2	-2	77.588	32.9	0	0	0	2	1	0	0	1	0	0	1	0	0	0	0	0	0	0	0	0	0	0	1	0	0	1	1	0	0	0	0	0	0	1	0	0	1	0
318	1	3	2	1062	0	0	0	-2	-2	84.9719	29.2	0	0	0	3	2	0	1	1	0	0	1	1	0	0	0	0	0	0	0	0	1	1	1	0	0	0	0	0	0	0	0	0	1	1	0	0	0	0
319	1	3	2	1062	0	0	0	-2	-2	74.1793	27.6	1	1	1	4	2	0	1	1	0	0	1	1	0	2	1	0	0	1	0	0	1	0	1	0	1	1	0	0	1	0	0	1	0	1	0	1	1	0
320	1	3	2	682	1	0	0	0	-2	75.7043	25.8	0	0	0	3	2	0	1	1	0	1	1	0	0	1	1	0	0	0	0	0	0	1	0	0	0	1	0	0	0	0	0	1	0	0	0	0	1	0
321	1	3	2	1049	0	0	0	-2	-2	83.2936	37.5	0	0	0	3	2	0	1	1	1	0	1	0	0	1	1	0	0	1	0	0	0	1	1	0	0	1	1	0	1	0	0	0	1	0	1	0	1	0
322	1	3	2	992	0	0	0	-2	-2	82.4038	24.3	0	0	0	3	2	1	1	1	0	0	1	0	0	2	1	0	0	1	1	0	1	0	1	0	0	1	1	0	0	0	0	0	0	0	0	0	0	0
323	1	3	2	251	1	1	1	1	-2	81.5222	24.6	0	0	0	2	1	0	1	0	0	1	1	0	0	1	1	0	0	0	1	0	0	0	1	0	0	1	0	0	0	0	0	0	0	0	0	0	0	0
324	1	3	2	930	0	0	0	-2	-2	77.4401	24.5	1	0	0	3	2	0	1	0	0	0	1	1	0	0	0	0	0	0	0	0	0	0	1	0	1	1	0	0	0	0	0	0	0	0	0	0	0	0
325	1	3	1	1006	0	0	0	-2	-2	84.3313	19.4	0	1	1	4	2	0	0	0	0	1	0	0	0	3	1	1	0	0	0	0	0	0	0	0	0	0	1	0	0	0	0	0	0	0	0	0	0	0
[truncated: 137 more columns]
